# Supplementary material for: Outcomes of membranous and proliferative lupus nephritis – analysis of a single-centre cohort with more than 30 years of follow-up
Source: Rheumatology (Oxford). 2020 Apr 17;59(11):3314–23. doi: 10.1093/rheumatology/keaa103 (PMC7590413; doi:10.1093/rheumatology/keaa103)
Supplement: keaa103_supplementary_data [file keaa103_supplementary_data.zip]

Archive with 3 entries (3 files):
- rhe-19-1984-File004.docx
- rhe-19-1984-File005.png
- rhe-19-1984-File006.png
